# Supplementary material for: Facile Synthesis of Thermoresponsive Alternating Copolymers with Tunable Phase-Transition Temperatures
Source: Polymers (Basel). 2024 Dec 12;16(24):3470. doi: 10.3390/polym16243470 (PMC11728650; doi:10.3390/polym16243470)
Supplement: Supplementary file 1 [file polymers-16-03470-s001.zip]

Archive with 1 entries (1 files):
- polymers-3317262-supplementary.pdf
